# Supplementary material for: α-Synuclein Induces Neuroinflammation Injury through the IL6ST-AS/STAT3/HIF-1α Axis
Source: Int J Mol Sci. 2023 Jan 11;24(2):1436. doi: 10.3390/ijms24021436 (PMC9861378; doi:10.3390/ijms24021436)
Supplement: Supplementary file 1 [file ijms-24-01436-s001.zip]

Archive with 1 entries (1 files):
- ijms-2048136-supplementary.pdf
